# Supplementary material for: Influence of intraocular lens subsurface nanoglistenings on functional visual acuity
Source: PLoS One. 2017 Mar 22;12(3):e0173574. doi: 10.1371/journal.pone.0173574 (PMC5362055; doi:10.1371/journal.pone.0173574)
Supplement: S1 Dataset — (XLS) [file pone.0173574.s002.xls]

## Sheet: SSNG(-)
													Photopic FVA
Patient No.	ID	age	sex	R or L	UCVA (decimal)	UCVA (log MAR)	BCVA (decimal)	BCVA (log MAR)	Sphere	Cylinder	Axis		start VA (decimal)	start VA (log MAR)	functional VA (decimal)	functional VA (log MAR)	VMR	SD of VA	max VA (decimal)	max VA (log MAR)	min VA (decimal)	min VA (log MAR)	mean response time	max response time	min response time	blink numbers
1	816674	78	M	R	0.8	0.09691	1.2	-0.0791812	0	-0.75	90		0.9	0.0457575	0.48	0.318759	0.9	0.108	0.9	0.0457575	0.2	0.69897	1.7	2.18	0.59	4
2	816674	78	M	L	0.7	0.154902	1	0	0.25	-0.5	90		0.9	0.0457575	0.602	0.220404	0.94	0.016	0.7	0.154902	0.5	0.30103	1.56	2.4	0.78	4
3	878736	67	M	R	1	0	1.5	-0.176091	-0.5	0	0		1	0	0.717	0.144481	0.95	0.083	1	0	0.5	0.30103	1.67	2.18	0.78	5
4	795292	84	F	L	0.4	0.39794	1	0	0.5	-1.5	40		1.2	-0.0791812	0.852	0.0695604	0.95	0.062	1	0	0.7	0.154902	1.42	2.4	0.97	10
5	305580	88	F	L	0.9	0.0457575			0.75	-1	110		1	0	0.462	0.335358	0.88	0.086	0.6	0.221849	0.2	0.69897	1.55	2.18	0.97	7
6	830083	83	F	L	0.9	0.0457575	1.5	-0.176091	0.75	-1.25	100		1.2	-0.0791812	0.617	0.209715	0.9	0.121	1	0	0.4	0.39794	1.29	2.4	0.97	19
7	626990	71	F	R	0.6	0.221849	1.5	-0.176091	0.5	-2	90		1.2	-0.0791812	1.176	-0.0704073	1	0.051	1.5	-0.176091	1	0	1.35	2.18	0.59	13
8	847304	77	F	L	1.5	-0.176091	1.5	-0.176091	-0.25	0	0		1.2	-0.0791812	0.98	0.00877392	0.97	0.042	1.2	-0.0791812	0.8	0.09691	1.35	2.09	0.87	5
9	904488	66	M	R	0.7	0.154902	1.5	-0.176091	-0.5	-0.5	90		1.5	-0.176091	1.114	-0.0468852	0.95	0.071	1.5	-0.176091	0.9	0.0457575	1.34	2.4	0.69	10
10	904488	66	M	L	1	0	1.5	-0.176091	0	-0.5	90		1.2	-0.0791812	0.894	0.0486625	0.95	0.075	1.2	-0.0791812	0.7	0.154902	1.5	2.18	0.59	0
11	791580	75	F	R	0.7	0.154902	1.2	-0.0791812	0.25	-1	40		1.2	-0.0791812	1.025	-0.0107239	0.98	0.014	1.2	-0.0791812	0.9	0.0457575	1.26	2.09	0.97	4
12	906234	66	F	R	1	0	1.2	-0.0791812	-0.5	0	0		1.5	-0.176091	1.331	-0.124178	0.98	0.059	1.5	-0.176091	1	0	1.46	2.09	1.06	14
13	906234	66	F	L	1.2	-0.0791812	1.5	-0.176091	-0.25	0	0		1.5	-0.176091	1.087	-0.0362295	0.95	0.074	1.5	-0.176091	0.8	0.09691	1.39	2.5	0.59	1
14	906310	67	F	L	1.2	-0.0791812	1.2	-0.0791812	0	0	0		1.2	-0.0791812	0.902	0.0447935	0.96	0.07	1.2	-0.0791812	0.7	0.154902	1.14	2.09	0.87	8
17	906470	76	F	R	1	0	1.5	-0.176091	0	-0.5	140		1.2	-0.0791812	1.075	-0.0314085	0.98	0.018	1.5	-0.176091	0.8	0.09691	1.53	2.4	0.59	0
18	906470	76	F	L	0.9	0.0457575	1.5	-0.176091	0.75	-1.5	170		1.2	-0.0791812	1.052	-0.0220157	0.98	0.062	1.5	-0.176091	0.7	0.154902	1.44	2.18	0.59	0
19	868166	73	F	R	1.2	-0.0791812	1.5	-0.176091	0	-0.5	180		1.2	-0.0791812	1.171	-0.0685569	1	0.029	1.5	-0.176091	1	0	1.47	2.18	0.78	10
20	868166	73	F	L	1.2	-0.0791812	1.5	-0.176091	0	-0.5	180		1.2	-0.0791812	1.01	-0.00432137	0.97	0.048	1.2	-0.0791812	0.7	0.154902	1.58	2.09	0.78	9
23	812979	71	F	R	1.2	-0.0791812	1.5	-0.176091	0	-0.5	80		1.2	-0.0791812	1.283	-0.108227	1.01	0.049	1.5	-0.176091	1	0	1.32	2.18	0.78	4
24	812979	71	F	L	0.9	0.0457575	1.2	-0.0791812	-0.5	0	0		1.2	-0.0791812	1.01	-0.00432137	0.97	0.056	1.5	-0.176091	0.8	0.09691	1.45	2.09	0.78	7
	AVERAGE	73.6			0.95	0.0396219	1.36842	-0.132053	0.0625	-0.625	74.5		1.195	-0.0733057	0.942	0.0436616	0.9585	0.0597	1.235	-0.077911	0.715	0.18258	1.4385	2.224	0.7795	6.7
	STDEV	6.51638			0.258538	0.131446	0.18575	0.0633007	0.420487	0.587703	62.6162		0.166938	0.0612342	0.251362	0.133888	0.0340704	0.0284163	0.290689	0.117948	0.245539	0.206694	0.139181	0.136552	0.156221	5.0586
	max	88
	min	66

## Sheet: SSNG(+)
													Photopic FVA
Patient No.	ID	age	sex	R or L	UCVA (decimal)	UCVA (log MAR)	BCVA (decimal)	BCVA (log MAR)	Sphere	Cylinder	Axis		start VA (decimal)	start VA (log MAR)	functional VA (decimal)	functional VA (log MAR)	VMR	SD of VA	max VA (decimal)	max VA (log MAR)	min VA (decimal)	min VA (log MAR)	mean response time	max response time	min response time	blink numbers
1	870460	68	F	R	0.9	0.0457575	1.5	-0.176091	-0.5	-0.75	30		1.5	-0.176091	1.159	-0.0640834	0.96	0.097	1.5	-0.176091	0.8	0.09691	1.41	2.18	0.69	5
2	870460	68	F	L	1	0	1.5	-0.176091	-0.5	0	0		1.5	-0.176091	0.824	0.0840728	0.91	0.127	1.2	-0.0791812	0.6	0.221849	1.53	2.18	1.15	7
3	795292	84	F	R	0.6	0.221849	1.2	-0.0791812	0	-1.5	130		1.2	-0.0791812	1.07	-0.0293838	0.98	0.067	1.5	-0.176091	0.8	0.09691	1.44	2.18	0.59	2
9	830083	83	F	R	0.8	0.09691	1.5	-0.176091	0.75	-0.75	110		1.2	-0.0791812	0.621	0.206908	0.9	0.112	0.9	0.0457575	0.4	0.39794	1.5	2.18	0.59	15
10	190260	82	F	R	1.2	-0.0791812	1.5	-0.176091	-0.5	0	0		1.2	-0.0791812	0.479	0.319664	0.86	0.158	1.2	-0.0791812	0.5	0.30103	1.39	2.09	0.59	22
11	190260	82	F	L	0.4	0.39794	1.5	-0.176091	-1.25	0	0		1.2	-0.0791812	0.542	0.266001	0.88	0.164	1	0	0.1	1	1.4	2.18	0.59	1
12	5005535	82	F	L	0.8	0.09691	1.2	-0.0791812	0	-0.75	80		1	0	0.568	0.245652	0.91	0.076	0.8	0.09691	0.3	0.522879	1.33	2.4	0.87	19
13	811277	73	M	R	1	0	1.2	-0.0791812	0	-0.75	90		1.2	-0.0791812	0.824	0.0840728	0.94	0.047	1	0	0.6	0.221849	1.45	2.09	0.59	8
14	811277	73	M	L	1.2	-0.0791812	1.2	-0.0791812	0	0	0		0.9	0.0457575	0.373	0.428291	0.86	0.131	0.7	0.154902	0.2	0.69897	1.54	2.4	0.78	8
16	853084	77	F	L	0.7	0.154902	1.2	-0.0791812	0.5	-1.25	90		1	0	0.786	0.104577	0.96	0.034	1	0	0.5	0.30103	1.56	2.18	1.06	8
17	626990	71	F	L	0.5	0.30103	1.2	-0.0791812	1	-2	90		1.5	-0.176091	0.736	0.133122	0.89	0.152	1	0	0.4	0.39794	1.44	2.09	0.97	24
18	847304	77	F	R	1.5	-0.176091	1.5	-0.176091	0	0	0		1.2	-0.0791812	1.051	-0.0216027	0.98	0.026	1.5	-0.176091	0.9	0.0457575	1.56	2.09	1.15	6
19	840765	74	F	R	0.7	0.154902	1.2	-0.0791812	0	-1	90		1	0	0.759	0.119758	0.96	0.069	1	0	0.6	0.221849	1.52	2.4	0.59	6
20	840765	74	F	L	0.6	0.221849	1.2	-0.0791812	0	-0.75	110		1	0	0.871	0.0599818	0.98	0.067	1.2	-0.0791812	0.7	0.154902	1.67	2.22	1.25	12
21	859196	71	M	L	1.5	-0.176091	1.5	-0.176091	0	0	0		1.5	-0.176091	1.067	-0.0281644	0.95	0.021	1.2	-0.0791812	0.9	0.0457575	1.32	2.18	0.97	20
22	770650	77	F	L	1.2	-0.0791812	1.5	-0.176091	0.5	-0.5	90		1	0	0.851	0.0700704	0.97	0.058	1.2	-0.0791812	0.6	0.221849	1.38	2.09	0.78	4
23	814542	66	F	R	0.6	0.221849	1.5	-0.176091	-1.25	0	0		1.2	-0.0791812	0.993	0.00305075	0.97	0.081	1.5	-0.176091	0.8	0.09691	1.5	2.09	0.59	3
24	714530	78	F	R	1	0	1.5	-0.176091	1.5	-1.5	90		1.5	-0.176091	0.911	0.0404816	0.92	0.11	1.5	-0.176091	0.5	0.30103	1.17	2.4	0.59	39
25	714530	78	F	L	1	0	1.5	-0.176091	0	-1	90		1.5	-0.176091	0.975	0.0109954	0.93	0.119	1.5	-0.176091	0.5	0.30103	1.39	2.09	0.69	47
	AVERAGE	75.6842			0.905263	0.0696932	1.37368	-0.135287	0.0131579	-0.657895	57.3684		1.22632	-0.0823715	0.813684	0.107025	0.932105	0.0903158	1.17895	-0.0607834	0.563158	0.297178	1.44737	2.19526	0.793684	13.4737
	STDEV	5.44725			0.317059	0.158821	0.152177	0.0491583	0.674298	0.619198	48.6304		0.213026	0.0756872	0.219251	0.132402	0.040494	0.0443522	0.261574	0.100741	0.224129	0.237626	0.111298	0.117254	0.230319	12.5582
	max	84
	min	66
